# Supplementary material for: The Study of the Protection Mechanism of Calycosin-7-O-β-d-Glucoside Against Oxygen–Glucose Deprivation/Reperfusion in HT22 Cells Based on Non-Targeted Metabolomics and Network Analysis
Source: Molecules. 2025 Jan 25;30(3):549. doi: 10.3390/molecules30030549 (PMC11819903; doi:10.3390/molecules30030549)
Supplement: Supplementary file 1 [file molecules-30-00549-s001.zip]

Archive with 1 entries (1 files):
- molecules-3370844-supplementary.pdf
